# Supplementary material for: Protective Role of Ethanol Extract of Cibotium barometz (Cibotium Rhizome) against Dexamethasone-Induced Muscle Atrophy in C2C12 Myotubes
Source: Int J Mol Sci. 2023 Sep 30;24(19):14798. doi: 10.3390/ijms241914798 (PMC10573348; doi:10.3390/ijms241914798)
Supplement: Supplementary file 1 [file ijms-24-14798-s001.zip]

Archive with 1 entries (1 files):
- ijms-2561372-supplementary.pdf
